# Supplementary material for: Is Basic Training in Palliative Care Sufficient to Guarantee the Improvement of Knowledge and Skills in This Area?—A Medical Knowledge Assessment Study
Source: Med Sci (Basel). 2025 Sep 2;13(3):167. doi: 10.3390/medsci13030167 (PMC12452678; doi:10.3390/medsci13030167)
Supplement: Supplementary file 1 [file medsci-13-00167-s001.zip]

Archive with 1 entries (1 files):
- medsci-3796604-supplementary.pdf
